# Supplementary material for: Diagnostic Accuracy of Multiplex NAAT/PCR and Culture Against Salmonella spp.: A Comparison of Meta-Analytical Methods
Source: Pathogens. 2025 Dec 31;15(1):45. doi: 10.3390/pathogens15010045 (PMC12845073; doi:10.3390/pathogens15010045)
Supplement: Supplementary file 1 [file pathogens-15-00045-s001.zip]

Archive with 1 entries (1 files):
- pathogens-4050194-SI.pdf
